# Supplementary material for: Comparison of Scheffersomyces stipitis strains CBS 5773 and CBS 6054 with regard to their xylose metabolism: implications for xylose fermentation
Source: Microbiologyopen. 2012 Mar;1(1):64–70. doi: 10.1002/mbo3.5 (PMC3426399; doi:10.1002/mbo3.5)
Supplement: Supplementary file 4 [file mbo30001-0064-SD4.txt]

Table S1: Comparison of xylose-fermenting strains of Saccharomyces harboring genes  
encoding PsXRand PsXDH fromP. stipitis CBS 5773 and CBS 6054.   
Strain 
XR XDH
from CBS 
Saccharomyces 
background 
Initial xylose
conc. (g/L) 
Yethanol
(g/g) 
Yxylitol
(g/g) Ref. 
1400(pLNH32) 5773 1400d 80 0.34 0.06 (1) 
1400(pLNH32) 5773 1400d 50 0.3 0.08 (2) 
MA-N4 5773 INVSc1 45 0.34 0.10 (3) 
MA-R4 5773 IR-2 45 0.35 0.04 (4) 
MA-D4 5773 D452-2 45 0.35 0.08 (4) 
MA-T4 5773 Type-II 45 0.34 0.09 (4) 
H158-pXksa 6054 GPY55-15  80 0.22 0 (5) 
H158-pXksb 6054 GPY55-15  80 0.27 0.03 (5) 
CEN.PK-pXksa 6054 CenPK2-1C 80 0.16 0.25 (5) 
CEN.PK-pXksb 6054 CenPK2-1C 80 0.21 0.36 (5) 
TMB3001 6054 CenPK113-7A 50 0.31 0.29 (6) 
TMB3001 6054 CenPK113-7A 10 0.44 0.21 (7) 
TMB3260c 6054 CenPK113-7A 50 0.30 0.13 (8) 
TMB3250 6054 ENY.WA-1A 50 0.30 0.30 (6) 
TMB3399 6054 USM21 20 0.05 0.59 (9) 
All strains additionallyprovideoverexpression of theendogenous gene forxylulosekinase.   
TheTableis an updateof thesummarygiven by(10).   
a in defined media; b in complex media; c overproduces XR; d Fusion between Saccharomyces   
diastaticus and Saccharomyces uvarum     
References   
1. Moniruzzaman, M., Dien, B. S., Skory, C. D., Chen, Z. D., Hespell, R. B., Ho, N. W.   
Y., Dale, B. E., and Bothast, R. J.:Fermentation ofcorn fibresugars byan engineered   
xyloseutilizingSaccharomyces yeast strain, World J. Microbiol. Biotechnol., 13, 341-346   
(1997).   
2. Ho, N. W., Chen, Z., and Brainard, A. P.:Geneticallyengineered Saccharomyces yeast   
capableofeffectivecofermentation ofglucoseand xylose, Appl. Environ. Microbiol., 64, 	 
1852-1859 (1998). 
 
3. Matsushika, A., Watanabe, S., Kodaki, T., Makino, K., Inoue, H., Murakami, K.,    
Takimura, O., and Sawayama, S.:Expression ofprotein engineered NADP+-dependent    
xylitol dehydrogenaseincreases ethanol production from xylosein recombinant    
Saccharomyces cerevisiae, Appl. Microbiol. Biotechnol., 81, 243-255 (2008).    
4. Matsushika, A., Inoue, H., Murakami, K., Takimura, O., and Sawayama, S.:   
Bioethanol production performanceoffiverecombinant strains oflaboratoryand industrial    
xylose-fermentingSaccharomyces cerevisiae, Bioresour. Technol., 100, 2392-2398 (2009).    
5. Johansson, B., Christensson, C., Hobley, T., and Hahn-Hägerdal, B.:Xylulokinase   
overexpression in two strains ofSaccharomyces cerevisiaealso expressing xylosereductase 	 
and xylitol dehydrogenaseand its effect on fermentation ofxyloseand lignocellulosic 
 
hydrolysate, Appl. Environ. Microbiol., 67, 4249-4255 (2001).    
6. Jeppsson, M., Johansson, B., Hahn-Hägerdal, B., and Gorwa-Grauslund, M. F.:   
Reduced oxidativepentosephosphatepathwayflux in recombinant xylose-utilizing   
Saccharomyces cerevisiaestrains improves theethanol yield from xylose, Appl. Environ.    
Microbiol., 68, 1604-1609 (2002).    
      
7. Träff-Bjerre, K. L., Jeppsson, M., Hahn-Hägerdal, B., and Gorwa-Grauslund, M. F.:  
Endogenous NADPH-dependent aldosereductase activityinfluences product formation   
duringxyloseconsumption in recombinant Saccharomyces cerevisiae, Yeast, 21, 141-150   
(2004).   
8. Jeppsson, M., Träff, K., Johansson, B., Hahn-Hägerdal, B., and Gorwa-Grauslund,   
M. F.:Effect ofenhanced xylosereductaseactivityon xyloseconsumption and product   
distribution in xylose-fermentingrecombinant Saccharomyces cerevisiae, FEMS Yeast Res., 	 
3, 167-175 (2003). 
 
9. Wahlbom, C. F., van Zyl, W. H., Jönsson, L. J., Hahn-Hägerdal, B., and Otero, R. R.:   
Generation oftheimproved recombinant xylose-utilizingSaccharomyces cerevisiaeTMB   
3400 byrandom mutagenesis and physiological comparison with Pichia stipitis CBS 6054,    
FEMS Yeast Res., 3, 319-326 (2003).    
10. Chu, B. C. and Lee, H.:Geneticimprovement ofSaccharomyces cerevisiaeforxylose   
fermentation, Biotechnol. Adv., 25, 425-441 (2007).    
